# Supplementary material for: Predicting self-perceived general health status using machine learning: an external exposome study
Source: BMC Public Health. 2023 May 31;23:1027. doi: 10.1186/s12889-023-15962-8 (PMC10230687; doi:10.1186/s12889-023-15962-8)
Supplement: Supplementary file 1 — Additional file 1: Table S1. Overview of variables used in RF models. [file 12889_2023_15962_MOESM1_ESM.xlsx]

## Sheet: Sheet1
Table S1: Overview of variables used in RF models
Personal characteristics		Environmental characteristics		Neighborhood characteristics
Demographics & survey		Distance to urban green buffers		Demographics
Gender		Agrarian green 1000m		Urbanicity level
Age		Agrarian green 300m		Address density in neighborhood
Education level		Natural green buffer 1000m		Population density in neighborhood
Ethnicity		Natural green buffer 300m		Households in neighborhood (n)
Civil status		Urban green buffer 1000m		Average household size
Household composition		Urban green buffer 300m		Inhabitants between 15 and 64 in neighborhood (%)
Language survey		Total green buffer 300m		Inhabitants older than 64 in neighborhood (%)
Lifestyle				Non-western immigrants (%)
		Normalized Difference Vegetation Index 1000m
Alcohol user				Western immigrants (%)
		Normalized Difference Vegetation Index 300m
Alcohol consumption (glasses per week)		Noise		Deaths in neighborhood (n)
Former alcohol user		Noise air-traffic(dB)		Births in neighborhood (n)
Heavy drinker		Noise rail-traffic (dB)		Average number of cars per household
Smoking status		Noise road-traffic (dB)		Average gas use in neighborhood
Physical activity (minutes per week)		Air pollution		Average gas use in neighborhood
Guideline balance exercises1		NO2		Public health service region
Guideline physical activity1		OPdtt		Ease-of-access and criminality
Guideline muscle- and bone-strengthening exercises1		OPesr		Average distance to large school (Km)
BMI		PM10		Average distance to GP (Km)
Volunteer1		PM2.52		Average distance to daycare (Km)
Employment & Income		PMabs2.5		Average distance to school (Km)
Income		PMcoarse		Violence and sexual crimes in neighborhood (n)1
Incapacitated		Other		Burglaries in neighborhood (n) 1
Stay-at-home parent		Green space cooling effect		Vandalism in neighborhood (n)1
Retired		KBO1		Governmental benefits and economic characteristics
Student		Water surface area in neighborhood		Social assistance benefits (n)
Making ends meet		Urban heat island effect		Unemployment benefits (n)
Gainful employment		Biodiversity Score		Financial benefits (n)
Unemployed		Red list biodiversity score		High income households (%)
Employment of < 12 hours				Low-income households (%)
Employment between 12 and 20 hours				High income inhabitants (%)
Employment between 20 and 32 hours				Low-income inhabitants (%)
Employment of > 32 hours per week				Average property value
Emotional state				Average income in neighborhood
Control over own Life1				Rental housing (%)
Emotional loneliness
General Loneliness
Social loneliness
1. Variable only available in the 2016 dataset
2. Variable not used in 2012 due to correlations with other variables
