# Supplementary material for: Predicting self-perceived general health status using machine learning: an external exposome study
Source: BMC Public Health. 2023 May 31;23:1027. doi: 10.1186/s12889-023-15962-8 (PMC10230687; doi:10.1186/s12889-023-15962-8)
Supplement: Supplementary file 2 — Additional file 2: Table S2. Descriptives of continuous variables in the 2012 dataset (n = 199,840) [file 12889_2023_15962_MOESM2_ESM.xlsx]

## Sheet: Sheet1
Table S2: Descriptives of continuous variables in the 2012 dataset (n = 199,840)
Variable	Type	Good SPGH status				Poor SPGH status
		(mean ± SD)	p1	p50	p99	(mean ± SD)	p1	p50	p99
BMI (Kg/m2)	Personal	25.60 ± 4.02	18.2	25.1	38.1	27.11 ± 5.32	16,80	26.47	42.01
Alcohol consumption (glasses per week)		7.21 + 9.2	0	4	42	4.96 + 10.40	0	0.5	49
Income (€)		64,485 ± 17,658	26.686	62.964	125.843	54,837 ± 17,222	23.184	52.775	120.884
Age (Years)		54.19 ± 17.49	19	56	87	62.62 ± 15.81	22	65	91
Physical activity (minutes per week)		735 ± 797	0	450	3.52	335 ± 584	0	120	2,907
Social assistance benefits in neighborhood (n)	Neighborhood	41.22 ± 41.28	26	68	159	59.06 ± 55.45	30	76	179
Households in neighborhood (n)		1,959 ± 1,657	235	1,520	8,845	2,223 ± 1,931	245	1,680	9,975
Unemployment benefits (n)		26.06 ± 8.53	10	25	49	28.31 ± 8.78	10	28	50
Financial benefits in neighborhood (n)		72.72 ± 29.83	26	68	159	80.99 ± 32.48	0	38	261
Address density in neighborhood (n/Km2)		1,613 ± 1,350	172	1,269	7,281	1,912 ± 1,588	186	1,518	8,453
Average distance to large school (Km)		0.72 ± 0.44	0.2	0.6	2.6	0.66 ± 0.38	0.2	0.6	2.3
Average distance to GP (Km)		0.78 ± 0.49	0.2	0.6	2.6	0.72 ± 0.44	0.2	0.6	2.5
Average distance to daycare (Km)		0.76 ± 0.66	0.2	0.6	3.7	0.71 ± 0.62	0.2	0.6	3.5
Average distance to school (Km)		0.57 ± 0.25	0.2	0.5	1.5	0.54 ± 0.22	0.2	0.5	1.3
Population density in neighborhood (n/Km2)		4,650 ± 3,341	204	4,017	17,683	5,399 ± 4,022	315	4,587	21,836
Births in neighborhood (n)		9.56 ± 4.04	0	9	21	10.01 ± 4.03	0	10	21
Average number of cars per household (n)		1.03 ± 0.26	0.4	1.1	1.5	0.95 ± 0.26	0.4	1	1.4
Average gas use in neighborhood (m3)		1,558± 453	0	1,550	2,750	1,479 ± 431	0	1,500	2,500
Average household size (n)		2.26 ± 0.33	1.4	2.3	3.0	2.19 ± 0.31	1.5	2.2	2.9
Average income in neighborhood (x €1.000)		22.36 ± 4.24	14.3	21.8	38.2	21.15 ± 4.13	12.6	21.1	35.1
Average electricty use in neighborhood (KwH)		3,306 ± 580	2,050	3,350	4,700	3,140 ± 572	1,950	3,150	4,500
High income households (%)		38.25 ± 12.77	13	36	68	43.05 ± 13.51	16	42	70
Low-income households (%)		20.6 ± 10.05	5	20	50	17.19 ± 9.4	5	16	45
Rental housing (%)		41.64 ± 18.38	8	39	87	48.21 ± 19.8	12	45	91
Inhabitants between 15 and 64 in neighborhood (%)		65.55 ± 6.24	50	65	83	65.62 ± 6.23	48	65	80
High income inhabitants (%)		20.07 ± 8.27	5	19	45	17.38 ± 7.92	5	17	41
Low-income inhabitants (%)		39.92 ± 6.98	24	40	58	42.33 ± 7.5	25	42	61
Inhabitants older than 64 in neighborhood (%)		17.50 ± 7.47	4	17	39	17.75 ± 7.73	5	17	42
Non-western immigrants (%)		10.41 ± 12.69	1	5	61	15.36 ± 17.63	1	8	79
Western immigrants (%)		9.34 ± 4.39	2	9	24	10.06 ± 4.47	3	9	25
Deaths in neighborhood (n)		8.37 ± 7.07	0	7	33	8.96 ± 7.83	0	7	36
Average property value (x €1.000)		236.6 ± 85.3	111	227	525	213.1 ± 75.8	99	201	452
Agrarian green buffer 1000m	Environmental	0.22 ± 0.20	0	0.18	0.70	0.18 ± 0.19	0	0.12	0.68
Agrarian green buffer 300m		0.081 ± 0.133	0	0.03	0.57	0.06 ± 0.11	0	0	0.51
Noise air-traffic (dB)		34.83 ± 6.78	30	30	52.9	34.69 ± 6.76	30	30	52.92
Noise rail-traffic (dB)		34.05 ± 6.25	30	30	56.5	34.44 ± 6.46	30	31.1	56.5
Noise road-traffic (dB)		51.08 ± 6.39	39.1	50.2	68	51.43 ± 6.42	39.5	50.6	68.4
Total green buffer 300m		0.20 ± 0.15	0.04	0.17	0.66	0.18 ± 0.14	0.02	0.15	0.61
Green space cooling effect (°C)		1.80 ± 0.39	0.89	1.81	2.64	1.74 ± 0.40	0.82	1.74	2.61
Natural green buffer 1000m		0.041 ± 0.064	0	0.017	0.320	0.037 ± 0.059	0	0.014	0.289
Natural green buffer 300m		0.015 ± 0.04	0	0	0.230	0.013 ± 0.04	0	0	0.202
Normalized Difference Vegetation Index 1000m		0.55 ± 0.10	0.27	0.55	0.74	0.53 ± 0.10	0.26	0.54	0.73
Normalized Difference Vegetation Index 300m		0.51 ± 0.10	0.26	0.51	0.72	0.49 ± 0.10	0.254	0.50	0.71
NO2 (µg/m3)		25.53 ± 4.64	13.8	25.37	36.54	26.3 ± 4.66	14.4	26.11	37.10
OPdtt (nmol DTT/min/m3)		1.21 ± 0.18	0.76	1.22	1.61	1.25 ± 0.18	0.77	1.26	1.63
OPesr (A.U./1000/m3)		9.04 ± 1.50	6.79	8.87	14.68	9.23 ± 1.64	6.81	9.03	15.44
PM10 (µg/m3)		23.41 ± 1.81	17.6	23.73	26.78	23.68 ± 1.74	18.00	23.92	26.91
PM2.5abs (10−5/m)		1.30 ± 0.23	0.92	1.25	2.07	1.34 ± 0.24	0.93	1.30	2.12
PMcoarse (µg/m3)		8.36 ± 0.78	7.62	8.11	11.16	8.47 ± 0.83	7.63	8.22	11.21
Urban heat island effect (°C)		0.98 ± 0.68	0.23	0.98	2.26	1.08 ± 0.72	0.26	1.08	2.47
Urban green buffer 1000m		1.04 ± 0.87	0	0.85	3.03	1.11 ± 0.91	0	0.96	3.18
Urban green buffer 300m		1.02 ± 0.48	0	0.83	3.86	1.13 ± 0.50	0	0.89	3.96
Water surface area in neighborhood (hectares)		6.31 ± 19.86	0	1	87	5.87 ± 18.02	0	1	86
