# Supplementary material for: Predicting self-perceived general health status using machine learning: an external exposome study
Source: BMC Public Health. 2023 May 31;23:1027. doi: 10.1186/s12889-023-15962-8 (PMC10230687; doi:10.1186/s12889-023-15962-8)
Supplement: Supplementary file 3 — Additional file 3: Table S3. Descriptives of categorical exposures of 2012 dataset (n = 199,840). [file 12889_2023_15962_MOESM3_ESM.xlsx]

## Sheet: Sheet1
Table S3: Descriptives of categorical exposures of 2012 dataset (n = 199,840)
Exposure	Type	levels	Good SPGH status	Poor SPGH status
			N (%)	N (%)
Alcohol user	Personal	Yes	163,061 (84.6)	4,014 (56.7)
		No	29,698 (15.4)	3,067 (43.3)
Incapacitated		No	186,180 (96.6)	5,051 (71.3)
		Yes	6,579 (3.4)	2,030 (28.7)
Gainful employment		No	90,614 (47.0)	6,093 (86.0)
		Yes	102,145 (53.0)	988 (13.9)
Civil status		Married / Living together	142,669 (74.0)	4,381 (61.9)
		Unmarried	24,259 (12.6)	724 (10.2)
		Divorced	11,711 (6.1)	920 (13.0)
		Widowed	14,120 (7.3)	1,056 (14.9)
Emotional loneliness		No	146,923 (76.2)	3,077 (43.5)
		Yes	45,836 (23.8)	4,004 (56.5)
General Loneliness		None	121,938 (63.3)	2,284 (32.3)
		Moderate	58,225 (30.2)	2,834 (40.0)
		Severe	8,192 (4.2)	1,095 (15.5)
		Very severe	4,404 (2.3)	868 (12.3)
Social loneliness		No	118,687 (61.6)	2,554 (36.1)
		Yes	74,072 (38.4)	4,527 (63.9)
Ethnicity		Dutch	167,700 (87)	5,399 (76.2)
		Morocco	1,063 (0.6)	197 (2.8)
		Turkey	1,645 (0.8)	247 (3.5)
		Suriname	1,946 (1)	178 (2.5)
		Dutch Antilles, Aruba	750 (0.4)	31 (0.4)
		Other non-western	3,080 (1.6)	227 (3.2)
		Other western	16,449 (8.5)	798 (11.3)
		Cape Verdean	126 (0.1)	4 (<0.1)
Former-alcohol user		Yes	10,515 (5.4)	1,299 (18.3)
		No	182,244 (94.6)	5,782 (81.7)
Stay-at-home parent		No	161,932 (84)	5,967 (84.3)
		Yes	30,827 (16.0)	1,114 (15.7)
Retired		No	133,968 (69.5)	4,047 (57.1)
		Yes	58,791 (30.5)	3,034 (42.9)
Gender		Male	101,172 (52.5)	3,717 (52.5)
		Female	91,587 (47.5)	3,364 (47.5)
Household composition		Households with children at home	58,243 (30.2)	1,518 (21.4)
		Households without children at home	126,747 (65.8)	5,247 (74.1)
		Other compositions	7,769 (4)	316 (4.5)
Employment of more than 32 hours per week		Yes	130,214 (67.6)	6,598 (93.2)
		No	7,081 (3.7)	483 (6.8)
Making ends meet		No effort	86,210 (44.7)	1,729 (24.4)
		Almost no effort	73,612 (38.2)	2,404 (34)
		Some effort	25,983 (13.5)	1,676 (23.7)
		Large effort	6,954 (3.6)	1,272 (18.0)
Education level		Primary or less	12,258 (6.4)	1,610 (22.7)
		Lower - Secondary	62,187 (32.3)	2,894 (40.9)
		Higher - secondary	58,513 (30.4)	1,583 (22.4)
		University or higher	59,801 (31)	994 (14.0)
Heavy drinker		No	175,826 (91.2)	6,613 (93.4)
		Yes	16,933 (8.8)	468 (6.6)
Smoking status		Never	77,676 (40.3)	2,273 (32.1)
		Former	77,154 (40)	3,001 (42.4)
		Current	37,929 (19.7)	1,807 (25.5)
Student		No	182,241 (94.5)	6,988 (98.7)
		Yes	10,518 (5.5)	93 (1.3)
Language survey		Dutch	192,547 (99.9)	7,017 (99.1)
		English	1 (<0.1)	0 (0)
		Turkish	190 (0.1)	52 (0.7)
		Arabic	19 (<0.1)	10 (0.1)
		Other	2 (<0.1)	2 (<0.1)
Unemployed		No	187,171 (97.1)	6,736 (95.1)
		Yes	5,588 (2.9)	345 (4.9)
Employment between 12 and 20 hours		Yes	182,468 (94.7)	6,898 (97.4)
		No	10,291 (5.3)	183 (2.6)
Employment between 20 and 32 hours		Yes	170,437 (88.4)	6,848 (96.7)
		No	22,322 (11.6)	233 (3.3)
Employment of less than 12 hours		Yes	185,102 (96.0)	6,967 (98.4)
		No	7,657 (4.0)	114 (1.6)
Urbanity level	Neighborhood	> 2500 addresses per Km2	31,110 (16.1)	1,548 (21.9)
		1500 – 2500 addresses per Km2	48,765 (25.3)	2,025 (28.6)
		1000 – 1500 addresses per Km2	37,438 (19.4)	1,304 (18.4)
		500 – 1000 addresses per Km2	49,121 (25.5)	1,463 (20.7)
		< 2500 addresses per Km2	26,325 (13.7)	741 (10.5)
Biodiversity Score	Environmental	<400 species per Km2	55,184 (28.6)	1,914 (27.0)
		400 – 600 species per Km2	85,168 (44.2)	3,134 (44.3)
		>601 species per Km2	52,407 (27.2)	2,033 (28.7)
Red list biodiversity score		<20 species per Km2	75,722 (39.3)	2,963 (41.8)
		20 – 40 species Km2	78,385 (40.7)	2,803 (39.6)
		>41 species per Km2	38,652 (20.0)	1,315 (18.6)
