# Supplementary material for: Predicting self-perceived general health status using machine learning: an external exposome study
Source: BMC Public Health. 2023 May 31;23:1027. doi: 10.1186/s12889-023-15962-8 (PMC10230687; doi:10.1186/s12889-023-15962-8)
Supplement: Supplementary file 4 — Additional file 4: Table S4. Descriptives of continuous variables of 2016 dataset (n = 244,557). [file 12889_2023_15962_MOESM4_ESM.xlsx]

## Sheet: Sheet1
Table S4: Descriptives of continuous variables of 2016 dataset (n = 244,557)
Variable	Type	Good SPGH status				Poor SPGH status
		mean ± SD	p1	p50	p99	(mean ± SD)	p1	p50	p99
BMI (Kg/m2)	Personal	25.81 ± 4.16	18.34	25.25	38.67	27.35 ± 5.68	16.87	26.59	43.94
Alcohol consumption (glasses per week)		6.96 ± 8.85	0	4	39	5.03 ± 10.5	0	0.5	49
Income (€)		43,726 ± 14,748	21,249	41,127	101,522	36,611 ± 11,041	22,252	33,721	74,970
Age (years)		58.26 ± 16.96	20	63	88	64.64 ± 15.13	22	67	92
Physical activity (minutes per week)		833 ± 757	0	598	3,139	363 ± 594	0	119	2,817
Number of social assistance benefits in neighborhood (n)	Neighborhood	49.0 ± 46.52	25	91	218	67.8 ± 61.5	29.3	98	222
Number of households in neighborhood (n)		1,662 ± 1,383	150	1,295	6,870	1,849 ± 1503	170	1,430	7,090
Number of unemployment benefits (n)		12.91 ± 1.09	1.32	10.00	55.88	14.46 ± 12.03	1.41	11.11	59.15
Number of financial benefits in neighborhood (n)		96.11 ± 47.46	0	35	221	104.85 ± 49.52	0	47	283
Address density in neighborhood (n / Km2)		1,592 ± 1,358	143	1.251	7.256	1920.93 ± 1597	160	1,523	8,178
Average distance to large school (Km)		0.78 ± 0.54	0.2	0.6	3.3	0.71 ± 0.49	0.2	0.6	2.9
Average distance to GP (Km)		0.86 ± 0.59	0.2	0.7	3.4	0.79 ± 0.54	0.2	0.7	3.0
Average distance to daycare (Km)		0.75 ± 0.64	0.2	0.6	3.5	0.71 ± 0.54	0.2	0.6	3.2
Average distance to school (Km)		0.62 ± 0.33	0.2	0.5	1.9	0.6 ± 0.3	0.2	0.5	1.8
Population density in neighborhood (n / Km2)		4,540 ± 3,522	150	1.295	6,870	5,328 ± 4,083	172	4,427	21,049
Number of births in neighborhood (n)		9.58 ± 3.81	2	9	21	9.9 ± 3.69	2	9	21
Average number of cars per household (n)		1.05 ± 0.27	0.3	1.1	1.6	0.97 ± 0.28	0.3	1	1.5
Number of burglaries in neighborhood (n)		4.13 ± 3.16	0	3	15	4.66 ± 3.4	0	4	15.7
Average gas use in neighborhood (m3)		1,416 ± 396	110	1,410	2,630	1,325 ± 375	80	1,330	2,320
Average household size (n)		2.24 ± 0.32	1.4	2.3	3.0	2.16 ± 0.31	1.4	2.2	2.9
Average income in neighborhood (x €1,000)		25.19 ± 5.57	15.5	24.4	46.5	23.8 ± 5.1	14	23.5	40.5
Average electricity-use in neighborhood (KwH)		3,031 ± 546	1,930	3,020	4,690	2,878 ± 528	1,850	2,870	4,320
Number of violence and sexual crimes in neighborhood (n)		4.24 ± 5.8	0	3	24	5.23 ± 7.2	0	4	26.7
High income households (%)		21.97 ± 11.23	5.4	19.4	45.7	18.3 ± 10.55	2.4	16.9	49.1
Low-income households (%)		36.07 ± 14.26	9.1	33.6	72.8	41.49 ± 15.45	11.5	39.6	75.9
Rental housing (%)		38.4 ± 18.17	5	35	86	45.08 ± 19.94	8	41	90
Inhabitants between 15 and 64 in neighborhood (%)		63.85 ± 6.53	47	64	82	64.23 ± 6.71	45	64	81
High income inhabitants (%)		20.49 ± 8.13	5.4	19.4	45.7	18.14 ± 7.87	4.1	17.5	40.5
Low-income inhabitants (%)		39.2 ± 6.6	25.4	38.9	58.4	41.4 ± 7.6	26.4	40.5	63.1
Inhabitants older than 64 in neighborhood (%)		20.09 ± 7.79	5	20	44	20.09 ± 8.12	6	20	46
Non-western immigrants (%)		9.7 ± 11.7	0	5	60	14.03 ± 16.34	1	8	76
Western immigrants (%)		9.41 ± 4.89	2	9	26	10.37 ± 5.04	2	10	26
Number of deaths in neighborhood (n)		9.39 ± 7.41	1	8	36.5	10.08 ± 8.03	1	8	40.7
Vandalism in neighborhood (n)		5.06 ± 3.8	0	4	18	5.69 ± 4.11	0	5	21
Average property value (€)		218.33 ± 84.47	100	208	534	195.34 ± 72.66	92	185	434
Agrarian green buffer 1000m	Environmental	0.24 ± 0.21	0	0.21	0.72	0.20 ± 0.20	0	0.14	0.70
Agrarian green buffer 300m		0.10 ± 0.15	0	0.01	0.64	0.07 ± 0.13	0	0	0.55
Noise air-traffic (dB)		34.8 ± 7.0	30	30	53.5	35.03 ± 6.99	30	30	53.1
Noise rail-traffic (dB)		34.0 ± 6.3	30	30	56.5	34.27 ± 6.32	30	30.5	56.2
Noise road-traffic (dB)		51.0 ± 6.4	38.8	50.2	67.8	51.36 ± 6.47	39.33	50.5	68
Total green buffer 300m		0.22 ± 0.16	0.004	0.18	0.72	0.20 ± 0.15	0.002	0.161	0.665
Green space cooling effect (°C)		1.81 ± 0.40	0.90	1.82	2.67	1.75 ± 0.41	0.002	0.161	0.665
Indicator mobility-friendliness (KBO)		2.59 ± 0.48	1.58	2.5	3.85	2.56 ± 0.48	1.58	2.49	3.83
Natural green buffer 1000m		0.04 ± 0.07	0	0.018	0.349	0.04 ± 0.06	0	0.014	0.319
Natural green buffer 300m		0.02 ± 0.05	0	0	0.261	0.01 ± 0.05	0	0	0.232
Normalized difference vegetation index 1000m		0.47 ± 0.13	0.17	0.46	0.79	0.45 ± 0.13	0.16	0.44	0.77
Normalized difference vegetation index 300m		0.41 ± 0.14	0.12	0.40	0.78	0.39 ± 0.13	0.12	0.38	0.74
NO2 (µg/m3)		19.67 ± 4.46	10.34	19.32	31.37	20.53 ± 4.62	10.45	20.07	31.76
OPdtt (nmol DTT/min/m3)		1.19 ± 0.19	0.72	1.19	1.60	1.23 ± 0.19	0.76	1.24	1.63
OPesr (A.U./1000/m3)		0.911 ± 1.05	6.81	8.78	14.48	0.938 ± 1.60	6.82	8.88	15.16
PM10 (µg/m3)		18.08 ± 1.63	13.77	18.32	21.41	18.32 ± 1.62	13.82	18.48	21.6
PM2.5 (µg/m3)		10.91 ± 1.31	7	11.26	13.12	11.11 ± 1.26	7.07	11.40	13.15
PM2.5abs (10−5/m)		12.71 ± 2.28	8.76	12.34	20.31	13.12 ± 2.42	8.84	12.71	21.45
PMcoarse (µg/m3)		8.30 ± 0.74	7.62	8.07	11.06	8.44 ± 0.82	7.62	8.17	11.20
UHI (°C)		0.97 ± 0.48	0.199	0.91	2186	1.08 ± 0.50	0.22	1.05	2.42
Urb buffer 1000m		0.10 ± 0.09	0	0.08	0.28	0.11 ± 0.09	0	0.09	0.293
Urb buffer 300m		0.10 ± 0.05	0	0.080	0.39	0.11 ± 0.05	0	0.085	0.404
Water surface area in neighborhood (Ha)		5.94 ± 23.91	0	1	86	5.20 ± 21.14	0	1	75
