# Supplementary material for: Predicting self-perceived general health status using machine learning: an external exposome study
Source: BMC Public Health. 2023 May 31;23:1027. doi: 10.1186/s12889-023-15962-8 (PMC10230687; doi:10.1186/s12889-023-15962-8)
Supplement: Supplementary file 5 — Additional file 5: Table S5. Descriptives of categorical exposures of 2016 dataset (n = 244,557). [file 12889_2023_15962_MOESM5_ESM.xlsx]

## Sheet: Sheet1
Table S5: Descriptives of categorical exposures of 2016 dataset (n = 244,557)
Variable	Type	Levels	Good SPGH status	Poor SPGH status
			N (%)	N (%)
Alcohol user	Personal	No	34,623 (14.8)	4,165 (41.5)
		Yes	199,923 (85.2)	5,866 (58.5)
Incapacitated		No	229,127 (97.7)	7,737 (77.1)
		Yes	5,419 (2.3)	2,294 (22.9)
Gainful employment		No	126,813 (54.1)	8,789 (87.6)
		Yes	107,733 (45.9)	1,242 (12.4)
Civil status		Married / Living together	171,984 (73.3)	5,994 (59.8)
		Unmarried	25,886 (11.0)	1,068 (10.6)
		Divorced	16,084 (6.9)	1,479 (14.7)
		Widowed	20,592 (8.8)	1,490 (14.9)
Emotional loneliness		No	172,668 (73.6)	4,168 (41.6)
		Yes	67,741 (28.9)	5,863 (58.4)
General Loneliness		None	139,449 (59.5)	3,021 (30.1)
		Moderate	77,410 (33.0)	4,063 (40.5)
		Severe	11,615 (5.0)	1,612 (16.1)
		Very severe	6,072 (2.6)	1,335 (13.3)
Social loneliness		No	135,378 (57.7)	3,375 (33.6)
		Yes	99,168 (42.3)	6,656 (66.4)
Ethnicity		Dutch	205,676 (87.7)	7,921 (79.0)
		Morocco	8,56 (0.4)	168 (1.7)
		Turkey	1,415 (0.6)	213 (2.1)
		Suriname	2,003 (0.9)	233 (2.3)
		Dutch Antilles, Aruba	747 (0.3)	52 (0.5)
		Other western	20,160 (8.6)	1102 (11)
		Other non-western	3,689 (1.6)	342 (3.4)
Stay-at-home parent		No	203,732 (86.9)	8,468 (84.4)
		Yes	30,814 (13.1)	1,563 (15.6)
Retired		No	147,065 (62.7)	5,519 (55.0)
		Yes	87,481 (37.3)	4,512 (45.0)
Gender		Male	112,053 (47.8)	4,734 (47.2)
		Female	122,493 (52.2)	5,297 (52.8)
Household composition		Households with children at home	45,684 (19.5)	3,401 (33.9)
		Households without children at home	132,286 (56.4)	5,152 (51.4)
		Other compositions	56,576 (24.1)	1,478 (14.7)
Employment of more than 32 hours per week		Yes	65,429 (27.9)	658 (6.6)
		No	169,117 (72.1)	9,373 (93.4)
Making ends meet		No effort	125,025 (53.3)	2,903 (28.9)
		Almost no effort	80,745 (34.4)	3,472 (34.6)
		Some effort	23,082 (9.8)	2,175 (21.7)
		Large effort	5,694 (2.4)	1,481 (14.8)
Education level		Primary or less	11,811 (5.0)	1,695 (16.9)
		Lower - Secondary	69,753 (29.7)	3,945 (39.3)
		Higher - secondary	74,906 (31.9)	2,651 (26.4)
		University or higher	78,076 (33.3)	1,740 (17.3)
Heavy drinker		No	21,5739 (92)	9,346 (93.2)
		Yes	18,807 (8.0)	685 (6.8)
Control over own Life		Inadequate control	17,867 (7.6)	5,910 (58.9)
		Moderate control	166,943 (71.2)	3,950 (39.4)
		Much control	49,736 (21.2)	171 (1.7)
Meets guideline “balance exercises”		No	213,199 (90.9)	9,554 (95.2)
		Yes	21,347 (9.1)	477 (4.8)
Meets guideline “physical activity”		No	96,203 (41.0)	7,593 (75.7)
		Yes	138,343 (59.0)	2,438 (24.3)
Meets Guideline		No	45,763 (19.5)	4,644 (46.3)
“Muscle- and bone-strengthening exercise”
		Yes	188,783 (80.5)	5,387 (53.7)
Smoking status		Never	95,475 (40.7)	3,038 (30.3)
		Former	101,427 (43.2)	4,648 (46.3)
		Current	37,644 (16)	2,345 (23.4)
Student		No	227,889 (97.2)	9,917 (98.9)
		Yes	6,657 (2.8)	114 (1.1)
Language survey		Dutch	233,826 (99.7)	9,957 (99.3)
		English	514 (0.2)	12 (0.1)
		Turkish	206 (0.1)	62 (0.6)
Volunteer		No	155,333 (66.2)	8,462 (84.4)
		Yes	79,213 (33.8)	1,569 (15.6)
Unemployed		No	229,339 (97.8)	9,684 (96.5)
		Yes	5,207 (2.2)	347 (3.5)
Employment between 12 and 20 hours		Yes	10,513 (4.5)	162 (1.6)
		No	224,033 (95.5)	9,869 (98.4)
Employment between 20 and 32 hours		Yes	24,467 (10.4)	295 (2.9)
		No	210,079 (89.6)	9,736 (97.1)
Employment of less than 12 hours		Yes	8,012 (3.4)	149 (1.5)
		No	226,534 (96.6)	9,882 (98.5)
Urbanity level	Neighborhood	> 2500 addresses per Km2	32,576 (13.9)	2,048 (20.4)
		1500 – 2500 addresses per Km2	54,050 (23)	2,658 (26.5)
		1000 – 1500 addresses per Km2	46,703 (19.9)	1,925 (19.2)
		500 – 1000 addresses per Km2	60,670 (25.9)	2,085 (20.8)
		< 500 addresses per Km2	40,547 (17.3)	1,315 (13.1)
Biodiversity Score	Environmental	<400 species per Km2	65,789 (28.0)	2,659 (26.5)
		400 – 600 species per Km2	108,987 (46.5)	4,792 (47.8)
		>601 species per Km2	59,770 (25.5)	2,580 (25.7)
Red list biodiversity score		<20 species per Km2	88,272 (37.6)	3,884 (38.7)
		20 – 40 species Km2	99,740 (42.5)	4,263 (42.5)
		>41 species per Km2	46,534 (19.8)	1,884 (18.8)
