# Supplementary material for: Predicting self-perceived general health status using machine learning: an external exposome study
Source: BMC Public Health. 2023 May 31;23:1027. doi: 10.1186/s12889-023-15962-8 (PMC10230687; doi:10.1186/s12889-023-15962-8)
Supplement: Supplementary file 6 — Additional file 6: Table S6. Pearson r2 correlation matrix of numerical exposures of the 2016 dataset (n = 244,557) [file 12889_2023_15962_MOESM6_ESM.xlsx]

## Sheet: Sheet 1
Table S6: Pearson r2 correlation matrix of numerical exposures of the 2016 dataset (n = 244,557)
	BMI (Kg/m2)	Age (years)	Income (€)	Alcohol consumption (glasses per week)	Physical activity (minutes per week)	Noise air-traffic (dB)	Noise rail-traffic (dB)	Noise road-traffic (dB)	NO2 (µg/m3)	PM2.5 (µg/m3)	PM10 (µg/m3)	PM2.5abs (10−5/m)	PMcoarse (µg/m3)	OPdtt (nmol DTT/min/m3)	OPesr (A.U./1000/m3)	Number of households in neighborhood	Number of births in neighborhood	Number of death in neighborhood	Population density in neighborhood	Average property value (€)	Rental housing (%)	Average gas use in neighborhoodn(m3)	Average electricity-use in neighborhood (KwH)	Average income in neighborhood (x €1,000)	Low income inhabitants (%)	High income inhabitants (%)	Low income households (%)	High income households (%)	Address density in neighborhood (n / Km2)	Water surface area in neighborhood (Ha)	Average number of cars per household	Average distance to GP (Km)	Average distance to large school (Km)	Average distance to daycare (Km)	Average distance to school (Km)	Number of burglaries in neighborhood	Vandalism in neighborhood	Number of violence and sexual crimes in neighborhood	Average household size	Indicator mobility friendliness (KBO)	Green space cooling effect (°C)	UHI (°C)	Non-western immigrants (%)	Western immigrants (%)	Inhabitants older than 64 in neighborhood (%)	Inhabitants between 15 and 64 in neighborhood (%)	Number of social assistance benefits in neighborhood	Number of unemployment benefits in neighborhood	Number of financial benefits in neighborhood
BMI (Kg/m2)	1	0.157	-0.1	-0.006	-0.029	-0.031	-0.018	-0.009	-0.022	-0.017	-0.027	-0.027	-0.021	0.024	-0.002	0.009	0.007	0.012	-0.01	-0.087	0.04	-0.034	-0.025	-0.1	0.076	-0.101	0.047	-0.08	-0.028	-0.003	-0.002	-0.001	-0.011	0.014	-0.011	-0.006	0.008	0.003	0.004	-0.003	-0.022	-0.005	0.028	-0.024	0.01	-0.015	0.064	0.06	0.064
Age (years)	0.157	1	-0.085	0.072	-0.137	-0.005	-0.014	0.004	-0.028	-0.013	-0.02	-0.023	-0.041	-0.031	-0.007	-0.018	-0.095	0.097	-0.059	0.044	-0.005	0.054	0.009	0.048	-0.015	0.007	-0.007	0.004	-0.043	-0.009	0.026	-0.013	-0.014	-0.008	0.003	0.008	0.004	-0.009	-0.042	0.037	0.027	-0.044	-0.042	-0.005	0.165	-0.152	-0.037	0.017	-0.012
Income (€)	-0.1	-0.085	1	0.1	-0.017	0.064	-0.005	-0.005	0.002	0.009	0.02	0.005	-0.024	-0.116	-0.004	-0.064	-0.077	-0.019	-0.09	0.299	-0.209	0.173	0.208	0.31	-0.247	0.305	-0.238	0.298	-0.063	0.019	0.155	0.053	0.083	0.03	0.076	-0.007	-0.067	-0.066	0.11	0.006	0.143	-0.092	-0.134	0.016	0.022	-0.05	-0.213	-0.085	-0.138
Alcohol consumption (glasses per week)	-0.006	0.072	0.1	1	0.068	0.032	0.014	0.012	0.011	0.01	0.016	0.018	0.008	-0.022	-0.002	-0.012	-0.035	0.002	-0.004	0.073	-0.031	0.041	0.024	0.087	-0.059	0.072	-0.033	0.053	0.013	0.004	0.008	-0.005	0.004	-0.007	0.006	-0.002	-0.002	0.003	-0.024	0.017	0.021	-0.004	-0.041	0.028	0.02	-0.002	-0.057	-0.036	-0.046
Physical activity (minutes per week)	-0.029	-0.137	-0.017	0.068	1	-0.03	-0.022	-0.023	-0.068	-0.045	-0.047	-0.062	-0.067	-0.05	-0.004	-0.034	-0.008	-0.029	-0.065	0.001	-0.062	0.059	0.061	-0.039	0.014	-0.035	-0.045	0.008	-0.078	0.003	0.08	0.048	0.049	0.033	0.023	-0.03	-0.041	-0.036	0.065	0.03	0.021	-0.072	-0.059	-0.064	-0.019	0.01	-0.031	0.04	0.015
Noise air-traffic (dB)	-0.031	-0.005	0.064	0.032	-0.03	1	0.135	0.107	0.193	0.126	0.292	0.141	0.191	-0.031	-0.031	-0.014	0.022	-0.016	0.187	0.17	0.075	-0.072	-0.073	0.241	-0.232	0.22	-0.036	0.15	0.179	0.092	-0.132	-0.1	-0.051	-0.055	-0.006	0.075	0.012	-0.002	-0.075	-0.21	0.132	0.185	0.13	0.237	-0.026	0.048	-0.051	-0.232	-0.028
Noise rail-traffic (dB)	-0.018	-0.014	-0.005	0.014	-0.022	0.135	1	0.139	0.266	0.181	0.206	0.211	0.249	0.103	0.021	0.042	0.1	-0.041	0.202	-0.026	0.139	-0.137	-0.168	0.043	-0.02	0.055	0.116	-0.04	0.246	-0.02	-0.236	-0.066	-0.06	-0.092	-0.028	0.125	0.122	0.116	-0.148	-0.068	-0.122	0.267	0.176	0.124	-0.101	0.144	0.099	-0.058	-0.016
Noise road-traffic (dB)	-0.009	0.004	-0.005	0.012	-0.023	0.107	0.139	1	0.348	0.196	0.247	0.472	0.355	0.167	0.048	0.064	0.072	0.024	0.179	-0.011	0.154	-0.111	-0.132	0.039	0.025	0.017	0.143	-0.057	0.246	0	-0.194	-0.06	-0.048	-0.056	-0.006	0.114	0.12	0.136	-0.165	-0.097	-0.106	0.233	0.181	0.159	-0.029	0.087	0.096	-0.11	-0.026
NO2 (µg/m3)	-0.022	-0.028	0.002	0.011	-0.068	0.193	0.266	0.348	1	0.764	0.811	0.779	0.725	0.471	0.08	0.291	0.222	-0.072	0.556	-0.008	0.364	-0.411	-0.262	0.151	-0.046	0.17	0.253	-0.043	0.638	0	-0.474	-0.199	-0.192	-0.23	-0.128	0.238	0.209	0.249	-0.309	-0.333	-0.03	0.663	0.528	0.441	-0.213	0.313	0.236	-0.263	-0.131
PM2.5 (µg/m3)	-0.017	-0.013	0.009	0.01	-0.045	0.126	0.181	0.196	0.764	1	0.881	0.615	0.411	0.413	0.074	0.148	0.126	-0.079	0.375	0.079	0.211	-0.238	-0.016	0.119	-0.062	0.12	0.122	0.017	0.415	-0.037	-0.247	-0.12	-0.128	-0.153	-0.101	0.219	0.099	0.119	-0.163	-0.253	0.097	0.498	0.318	0.347	-0.166	0.253	0.102	-0.16	-0.036
PM10 (µg/m3)	-0.027	-0.02	0.02	0.016	-0.047	0.292	0.206	0.247	0.811	0.881	1	0.616	0.512	0.29	0.07	0.179	0.201	-0.093	0.501	0.105	0.26	-0.319	-0.129	0.164	-0.117	0.182	0.127	0.043	0.536	-0.005	-0.351	-0.154	-0.169	-0.177	-0.123	0.178	0.131	0.147	-0.18	-0.292	0.038	0.553	0.409	0.326	-0.204	0.273	0.111	-0.258	-0.105
PM2.5abs (10−5/m)	-0.027	-0.023	0.005	0.018	-0.062	0.141	0.211	0.472	0.779	0.615	0.616	1	0.685	0.503	0.044	0.234	0.142	-0.032	0.455	-0.004	0.32	-0.303	-0.25	0.16	-0.01	0.132	0.269	-0.073	0.588	-0.027	-0.429	-0.183	-0.164	-0.176	-0.096	0.259	0.221	0.256	-0.358	-0.253	-0.082	0.576	0.422	0.511	-0.138	0.266	0.217	-0.269	-0.095
PMcoarse (µg/m3)	-0.021	-0.041	-0.024	0.008	-0.067	0.191	0.249	0.355	0.725	0.411	0.512	0.685	1	0.371	0.073	0.291	0.231	-0.04	0.572	-0.099	0.407	-0.371	-0.39	0.085	0.038	0.08	0.324	-0.146	0.685	0.004	-0.535	-0.192	-0.184	-0.192	-0.122	0.222	0.234	0.275	-0.358	-0.207	-0.154	0.604	0.561	0.402	-0.189	0.288	0.315	-0.215	-0.088
OPdtt (nmol DTT/min/m3)	0.024	-0.031	-0.116	-0.022	-0.05	-0.031	0.103	0.167	0.471	0.413	0.29	0.503	0.371	1	-0.018	0.208	0.063	-0.005	0.346	-0.338	0.293	-0.409	-0.302	-0.148	0.148	-0.149	0.314	-0.283	0.417	-0.115	-0.372	-0.256	-0.248	-0.226	-0.19	0.137	0.221	0.196	-0.293	-0.176	-0.382	0.595	0.282	0.417	-0.1	0.212	0.264	-0.027	0.099
OPesr (A.U./1000/m3)	-0.002	-0.007	-0.004	-0.002	-0.004	-0.031	0.021	0.048	0.08	0.074	0.07	0.044	0.073	-0.018	1	0.025	0.023	-0.006	0.057	-0.002	0.043	-0.037	-0.032	0.006	0.014	0.003	0.039	-0.017	0.066	-0.008	-0.051	-0.017	-0.024	-0.023	-0.016	0.025	0.025	0.035	-0.039	-0.025	-0.017	0.059	0.05	0.033	-0.017	0.029	0.032	-0.023	-0.019
Number of households in neighborhood	0.009	-0.018	-0.064	-0.012	-0.034	-0.014	0.042	0.064	0.291	0.148	0.179	0.234	0.291	0.208	0.025	1	0.133	-0.001	0.258	-0.212	0.319	-0.295	-0.301	-0.128	0.171	-0.117	0.295	-0.232	0.333	0.103	-0.352	-0.202	-0.231	-0.175	-0.16	0.037	0.094	0.122	-0.24	-0.062	-0.067	0.274	0.351	0.163	-0.107	0.142	0.287	-0.078	-0.009
Number of births in neighborhood	0.007	-0.095	-0.077	-0.035	-0.008	0.022	0.1	0.072	0.222	0.126	0.201	0.142	0.231	0.063	0.023	0.133	1	-0.212	0.281	-0.215	0.204	-0.31	-0.239	-0.226	0.021	-0.09	0.132	-0.167	0.243	0.001	-0.241	-0.055	-0.085	-0.089	-0.129	-0.014	0.049	0.073	0.063	-0.117	-0.104	0.195	0.363	-0.013	-0.426	0.254	0.281	0.011	0.012
Number of deaths in neighborhood	0.012	0.097	-0.019	0.002	-0.029	-0.016	-0.041	0.024	-0.072	-0.079	-0.093	-0.032	-0.04	-0.005	-0.006	-0.001	-0.212	1	-0.126	-0.041	0.185	0.046	-0.195	0.011	0.155	-0.15	0.252	-0.201	-0.025	-0.019	-0.122	-0.108	-0.118	-0.045	-0.023	0.116	0.102	0.072	-0.339	0.081	-0.052	-0.018	-0.077	0.045	0.683	-0.577	0.009	-0.053	0.059
Population density in neighborhood	-0.01	-0.059	-0.09	-0.004	-0.065	0.187	0.202	0.179	0.556	0.375	0.501	0.455	0.572	0.346	0.057	0.258	0.281	-0.126	1	-0.243	0.492	-0.502	-0.529	-0.113	0.161	-0.072	0.415	-0.278	0.824	-0.115	-0.68	-0.3	-0.321	-0.26	-0.284	0.114	0.174	0.195	-0.345	-0.22	-0.287	0.641	0.61	0.367	-0.332	0.412	0.42	-0.167	-0.019
Average property value (€)	-0.087	0.044	0.299	0.073	0.001	0.17	-0.026	-0.011	-0.008	0.079	0.105	-0.004	-0.099	-0.338	-0.002	-0.212	-0.215	-0.041	-0.243	1	-0.501	0.567	0.657	0.83	-0.541	0.761	-0.594	0.817	-0.18	0.048	0.455	0.199	0.27	0.105	0.237	0.014	-0.217	-0.188	0.342	0.072	0.351	-0.217	-0.341	-0.024	0.069	-0.175	-0.544	-0.231	-0.347
Rental housing (%)	0.04	-0.005	-0.209	-0.031	-0.062	0.075	0.139	0.154	0.364	0.211	0.26	0.32	0.407	0.293	0.043	0.319	0.204	0.185	0.492	-0.501	1	-0.547	-0.764	-0.427	0.626	-0.55	0.899	-0.729	0.545	-0.038	-0.786	-0.288	-0.349	-0.201	-0.213	0.235	0.383	0.401	-0.673	-0.106	-0.269	0.452	0.644	0.356	0.042	0.138	0.745	-0.098	0.251
Average gas use in neighborhoodn(m3)	-0.034	0.054	0.173	0.041	0.059	-0.072	-0.137	-0.111	-0.411	-0.238	-0.319	-0.303	-0.371	-0.409	-0.037	-0.295	-0.31	0.046	-0.502	0.567	-0.547	1	0.624	0.365	-0.173	0.26	-0.447	0.448	-0.454	-0.011	0.59	0.258	0.306	0.233	0.242	0.023	-0.237	-0.242	0.314	0.249	0.261	-0.452	-0.495	-0.196	0.266	-0.332	-0.41	0.004	-0.127
Average electricity-use in neighborhood (KwH)	-0.025	0.009	0.208	0.024	0.061	-0.073	-0.168	-0.132	-0.262	-0.016	-0.129	-0.25	-0.39	-0.302	-0.032	-0.301	-0.239	-0.195	-0.529	0.657	-0.764	0.624	1	0.416	-0.421	0.482	-0.779	0.756	-0.574	0.055	0.816	0.394	0.457	0.269	0.33	-0.114	-0.375	-0.34	0.718	0.101	0.401	-0.464	-0.504	-0.315	-0.079	-0.103	-0.57	0.104	-0.137
Average income in neighborhood (x €1,000)	-0.1	0.048	0.31	0.087	-0.039	0.241	0.043	0.039	0.151	0.119	0.164	0.16	0.085	-0.148	0.006	-0.128	-0.226	0.011	-0.113	0.83	-0.427	0.365	0.416	1	-0.737	0.898	-0.53	0.762	0.014	0.044	0.261	0.055	0.14	0.009	0.166	0.035	-0.084	-0.08	0.075	-0.009	0.27	-0.034	-0.313	0.231	0.128	-0.117	-0.559	-0.307	-0.407
Low income inhabitants (%)	0.076	-0.015	-0.247	-0.059	0.014	-0.232	-0.02	0.025	-0.046	-0.062	-0.117	-0.01	0.038	0.148	0.014	0.171	0.021	0.155	0.161	-0.541	0.626	-0.173	-0.421	-0.737	1	-0.843	0.76	-0.735	0.155	-0.059	-0.411	-0.103	-0.172	-0.017	-0.132	0.168	0.204	0.233	-0.34	0.066	-0.278	0.118	0.434	0.011	0.08	0.039	0.713	0.085	0.351
High income inhabitants (%)	-0.101	0.007	0.305	0.072	-0.035	0.22	0.055	0.017	0.17	0.12	0.182	0.132	0.08	-0.149	0.003	-0.117	-0.09	-0.15	-0.072	0.761	-0.55	0.26	0.482	0.898	-0.843	1	-0.695	0.884	-0.018	0.061	0.323	0.091	0.178	0.016	0.165	-0.059	-0.187	-0.18	0.322	-0.08	0.304	-0.046	-0.295	0.093	-0.113	-0.009	-0.605	-0.255	-0.442
Low income households (%)	0.047	-0.007	-0.238	-0.033	-0.045	-0.036	0.116	0.143	0.253	0.122	0.127	0.269	0.324	0.314	0.039	0.295	0.132	0.252	0.415	-0.594	0.899	-0.447	-0.779	-0.53	0.76	-0.695	1	-0.851	0.498	-0.059	-0.789	-0.282	-0.345	-0.166	-0.201	0.265	0.417	0.425	-0.783	-0.035	-0.371	0.422	0.555	0.364	0.116	0.126	0.742	-0.1	0.27
High income households (%)	-0.08	0.004	0.298	0.053	0.008	0.15	-0.04	-0.057	-0.043	0.017	0.043	-0.073	-0.146	-0.283	-0.017	-0.232	-0.167	-0.201	-0.278	0.817	-0.729	0.448	0.756	0.762	-0.735	0.884	-0.851	1	-0.297	0.073	0.605	0.229	0.327	0.125	0.246	-0.12	-0.332	-0.31	0.632	-0.02	0.396	-0.269	-0.409	-0.172	-0.136	-0.065	-0.652	-0.118	-0.358
Address density in neighborhood (n / Km2)	-0.028	-0.043	-0.063	0.013	-0.078	0.179	0.246	0.246	0.638	0.415	0.536	0.588	0.685	0.417	0.066	0.333	0.243	-0.025	0.824	-0.18	0.545	-0.454	-0.574	0.014	0.155	-0.018	0.498	-0.297	1	-0.072	-0.75	-0.325	-0.332	-0.278	-0.238	0.235	0.318	0.361	-0.529	-0.192	-0.398	0.773	0.606	0.52	-0.212	0.375	0.408	-0.276	-0.055
Water surface area in neighborhood (Ha)	-0.003	-0.009	0.019	0.004	0.003	0.092	-0.02	0	0	-0.037	-0.005	-0.027	0.004	-0.115	-0.008	0.103	0.001	-0.019	-0.115	0.048	-0.038	-0.011	0.055	0.044	-0.059	0.061	-0.059	0.073	-0.072	1	0.06	0.063	0.085	0.037	0.111	-0.034	-0.015	-0.008	0.052	-0.047	0.074	-0.066	-0.016	-0.04	-0.021	0.007	-0.05	-0.028	-0.041
Average number of cars per household	-0.002	0.026	0.155	0.008	0.08	-0.132	-0.236	-0.194	-0.474	-0.247	-0.351	-0.429	-0.535	-0.372	-0.051	-0.352	-0.241	-0.122	-0.68	0.455	-0.786	0.59	0.816	0.261	-0.411	0.323	-0.789	0.605	-0.75	0.06	1	0.367	0.427	0.28	0.276	-0.224	-0.384	-0.385	0.724	0.171	0.375	-0.623	-0.626	-0.464	0.063	-0.253	-0.591	0.233	-0.076
Average distance to GP (Km)	-0.001	-0.013	0.053	-0.005	0.048	-0.1	-0.066	-0.06	-0.199	-0.12	-0.154	-0.183	-0.192	-0.256	-0.017	-0.202	-0.055	-0.108	-0.3	0.199	-0.288	0.258	0.394	0.055	-0.103	0.091	-0.282	0.229	-0.325	0.063	0.367	1	0.533	0.288	0.357	-0.038	-0.154	-0.108	0.298	0.079	0.187	-0.325	-0.195	-0.197	-0.069	0.004	-0.184	0.108	0
Average distance to large school (Km)	-0.011	-0.014	0.083	0.004	0.049	-0.051	-0.06	-0.048	-0.192	-0.128	-0.169	-0.164	-0.184	-0.248	-0.024	-0.231	-0.085	-0.118	-0.321	0.27	-0.349	0.306	0.457	0.14	-0.172	0.178	-0.345	0.327	-0.332	0.085	0.427	0.533	1	0.284	0.34	-0.033	-0.211	-0.156	0.344	0.083	0.23	-0.338	-0.215	-0.17	-0.093	0.017	-0.224	0.079	-0.015
Average distance to daycare (Km)	0.014	-0.008	0.03	-0.007	0.033	-0.055	-0.092	-0.056	-0.23	-0.153	-0.177	-0.176	-0.192	-0.226	-0.023	-0.175	-0.089	-0.045	-0.26	0.105	-0.201	0.233	0.269	0.009	-0.017	0.016	-0.166	0.125	-0.278	0.037	0.28	0.288	0.284	1	0.344	-0.007	-0.111	-0.083	0.187	0.057	0.114	-0.282	-0.183	-0.154	0.021	-0.037	-0.134	0.002	0.011
Average distance to school (Km)	-0.011	0.003	0.076	0.006	0.023	-0.006	-0.028	-0.006	-0.128	-0.101	-0.123	-0.096	-0.122	-0.19	-0.016	-0.16	-0.129	-0.023	-0.284	0.237	-0.213	0.242	0.33	0.166	-0.132	0.165	-0.201	0.246	-0.238	0.111	0.276	0.357	0.34	0.344	1	0.026	-0.093	-0.019	0.141	0.031	0.134	-0.219	-0.168	-0.064	0.035	-0.024	-0.181	-0.02	-0.008
Number of burglaries in neighborhood	-0.006	0.008	-0.007	-0.002	-0.03	0.075	0.125	0.114	0.238	0.219	0.178	0.259	0.222	0.137	0.025	0.037	-0.014	0.116	0.114	0.014	0.235	0.023	-0.114	0.035	0.168	-0.059	0.265	-0.12	0.235	-0.034	-0.224	-0.038	-0.033	-0.007	0.026	1	0.241	0.186	-0.281	-0.032	-0.014	0.242	0.274	0.294	0.1	-0.005	0.256	-0.114	0.077
Vandalism in neighborhood	0.008	0.004	-0.067	-0.002	-0.041	0.012	0.122	0.12	0.209	0.099	0.131	0.221	0.234	0.221	0.025	0.094	0.049	0.102	0.174	-0.217	0.383	-0.237	-0.375	-0.084	0.204	-0.187	0.417	-0.332	0.318	-0.015	-0.384	-0.154	-0.211	-0.111	-0.093	0.241	1	0.594	-0.428	-0.059	-0.297	0.334	0.254	0.285	0.06	0.095	0.305	-0.11	0.115
Number of violence and sexual crimes in neighborhood	0.003	-0.009	-0.066	0.003	-0.036	-0.002	0.116	0.136	0.249	0.119	0.147	0.256	0.275	0.196	0.035	0.122	0.073	0.072	0.195	-0.188	0.401	-0.242	-0.34	-0.08	0.233	-0.18	0.425	-0.31	0.361	-0.008	-0.385	-0.108	-0.156	-0.083	-0.019	0.186	0.594	1	-0.42	-0.042	-0.265	0.314	0.309	0.278	-0.009	0.183	0.308	-0.138	0.093
Average household size	0.004	-0.042	0.11	-0.024	0.065	-0.075	-0.148	-0.165	-0.309	-0.163	-0.18	-0.358	-0.358	-0.293	-0.039	-0.24	0.063	-0.339	-0.345	0.342	-0.673	0.314	0.718	0.075	-0.34	0.322	-0.783	0.632	-0.529	0.052	0.724	0.298	0.344	0.187	0.141	-0.281	-0.428	-0.42	1	0.002	0.295	-0.427	-0.292	-0.532	-0.357	-0.042	-0.366	0.281	-0.038
Indicator mobility-friendliness (KBO)	-0.003	0.037	0.006	0.017	0.03	-0.21	-0.068	-0.097	-0.333	-0.253	-0.292	-0.253	-0.207	-0.176	-0.025	-0.062	-0.117	0.081	-0.22	0.072	-0.106	0.249	0.101	-0.009	0.066	-0.08	-0.035	-0.02	-0.192	-0.047	0.171	0.079	0.083	0.057	0.031	-0.032	-0.059	-0.042	0.002	1	-0.014	-0.268	-0.154	-0.108	0.157	-0.158	-0.027	0.141	0.024
Green space cooling effect (°C)	-0.022	0.027	0.143	0.021	0.021	0.132	-0.122	-0.106	-0.03	0.097	0.038	-0.082	-0.154	-0.382	-0.017	-0.067	-0.104	-0.052	-0.287	0.351	-0.269	0.261	0.401	0.27	-0.278	0.304	-0.371	0.396	-0.398	0.074	0.375	0.187	0.23	0.114	0.134	-0.014	-0.297	-0.265	0.295	-0.014	1	-0.568	-0.123	-0.139	0.056	-0.159	-0.208	0.02	-0.107
UHI (°C)	-0.005	-0.044	-0.092	-0.004	-0.072	0.185	0.267	0.233	0.663	0.498	0.553	0.576	0.604	0.595	0.059	0.274	0.195	-0.018	0.641	-0.217	0.452	-0.452	-0.464	-0.034	0.118	-0.046	0.422	-0.269	0.773	-0.066	-0.623	-0.325	-0.338	-0.282	-0.219	0.242	0.334	0.314	-0.427	-0.268	-0.568	1	0.481	0.462	-0.19	0.324	0.328	-0.207	0.014
Non-western immigrants (%)	0.028	-0.042	-0.134	-0.041	-0.059	0.13	0.176	0.181	0.528	0.318	0.409	0.422	0.561	0.282	0.05	0.351	0.363	-0.077	0.61	-0.341	0.644	-0.495	-0.504	-0.313	0.434	-0.295	0.555	-0.409	0.606	-0.016	-0.626	-0.195	-0.215	-0.183	-0.168	0.274	0.254	0.309	-0.292	-0.154	-0.123	0.481	1	0.314	-0.292	0.291	0.762	-0.028	0.166
Western immigrants (%)	-0.024	-0.005	0.016	0.028	-0.064	0.237	0.124	0.159	0.441	0.347	0.326	0.511	0.402	0.417	0.033	0.163	-0.013	0.045	0.367	-0.024	0.356	-0.196	-0.315	0.231	0.011	0.093	0.364	-0.172	0.52	-0.04	-0.464	-0.197	-0.17	-0.154	-0.064	0.294	0.285	0.278	-0.532	-0.108	-0.139	0.462	0.314	1	-0.015	0.215	0.227	-0.243	0.032
Inhabitants older than 64 in neighborhood (%)	0.01	0.165	0.022	0.02	-0.019	-0.026	-0.101	-0.029	-0.213	-0.166	-0.204	-0.138	-0.189	-0.1	-0.017	-0.107	-0.426	0.683	-0.332	0.069	0.042	0.266	-0.079	0.128	0.08	-0.113	0.116	-0.136	-0.212	-0.021	0.063	-0.069	-0.093	0.021	0.035	0.1	0.06	-0.009	-0.357	0.157	0.056	-0.19	-0.292	-0.015	1	-0.849	-0.173	-0.073	-0.061
Inhabitants between 15 and 64 in neighborhood (%)	-0.015	-0.152	-0.05	-0.002	0.01	0.048	0.144	0.087	0.313	0.253	0.273	0.266	0.288	0.212	0.029	0.142	0.254	-0.577	0.412	-0.175	0.138	-0.332	-0.103	-0.117	0.039	-0.009	0.126	-0.065	0.375	0.007	-0.253	0.004	0.017	-0.037	-0.024	-0.005	0.095	0.183	-0.042	-0.158	-0.159	0.324	0.291	0.215	-0.849	1	0.2	-0.068	0.1
Number of social assistance benefits in neighborhood	0.064	-0.037	-0.213	-0.057	-0.031	-0.051	0.099	0.096	0.236	0.102	0.111	0.217	0.315	0.264	0.032	0.287	0.281	0.009	0.42	-0.544	0.745	-0.41	-0.57	-0.559	0.713	-0.605	0.742	-0.652	0.408	-0.05	-0.591	-0.184	-0.224	-0.134	-0.181	0.256	0.305	0.308	-0.366	-0.027	-0.208	0.328	0.762	0.227	-0.173	0.2	1	0.116	0.374
Number of unemployment benefits	0.06	0.017	-0.085	-0.036	0.04	-0.232	-0.058	-0.11	-0.263	-0.16	-0.258	-0.269	-0.215	-0.027	-0.023	-0.078	0.011	-0.053	-0.167	-0.231	-0.098	0.004	0.104	-0.307	0.085	-0.255	-0.1	-0.118	-0.276	-0.028	0.233	0.108	0.079	0.002	-0.02	-0.114	-0.11	-0.138	0.281	0.141	0.02	-0.207	-0.028	-0.243	-0.073	-0.068	0.116	1	0.215
Number of financial benefits in neighborhood	0.064	-0.012	-0.138	-0.046	0.015	-0.028	-0.016	-0.026	-0.131	-0.036	-0.105	-0.095	-0.088	0.099	-0.019	-0.009	0.012	0.059	-0.019	-0.347	0.251	-0.127	-0.137	-0.407	0.351	-0.442	0.27	-0.358	-0.055	-0.041	-0.076	0	-0.015	0.011	-0.008	0.077	0.115	0.093	-0.038	0.024	-0.107	0.014	0.166	0.032	-0.061	0.1	0.374	0.215	1
Agrarian green buffer 300m	-0.012	-0.022	0.087	0.005	0.076	-0.096	-0.115	-0.076	-0.324	-0.185	-0.234	-0.261	-0.308	-0.409	-0.029	-0.205	-0.083	-0.07	-0.365	0.169	-0.321	0.323	0.388	-0.006	-0.046	0.018	-0.273	0.202	-0.41	0.059	0.426	0.328	0.346	0.266	0.253	-0.111	-0.227	-0.157	0.302	0.085	0.345	-0.558	-0.286	-0.285	0	-0.04	-0.241	0.076	-0.023
Agrarian green buffer 1000m	0.012	-0.009	0.044	-0.005	0.087	-0.144	-0.226	-0.194	-0.516	-0.323	-0.395	-0.452	-0.503	-0.393	-0.048	-0.239	-0.133	-0.074	-0.506	0.135	-0.433	0.363	0.446	-0.059	-0.075	-0.01	-0.392	0.23	-0.641	0.031	0.594	0.294	0.316	0.26	0.157	-0.272	-0.35	-0.286	0.437	0.129	0.475	-0.783	-0.446	-0.461	0.034	-0.128	-0.341	0.158	-0.039
Urb buffer 1000m	0.009	0.03	-0.011	-0.014	-0.039	0.068	0.017	0.007	0.113	0.004	0.038	0.059	0.109	0.034	0	0.067	0.051	0.057	0.039	-0.071	0.154	-0.144	-0.141	-0.001	0.011	-0.007	0.094	-0.071	0.064	-0.033	-0.151	-0.046	-0.032	-0.048	-0.008	0.083	0.043	0.016	-0.08	-0.044	0.05	0.048	0.21	0.112	0.037	-0.067	0.173	0.017	0.056
Urb buffer 300m	0.004	0.016	-0.031	-0.016	-0.063	0.132	0.087	0.105	0.311	0.131	0.177	0.257	0.299	0.258	0.019	0.157	0.113	0.067	0.228	-0.13	0.301	-0.266	-0.299	0.013	0.039	-0.01	0.245	-0.156	0.301	-0.067	-0.367	-0.157	-0.143	-0.149	-0.076	0.2	0.187	0.138	-0.243	-0.104	-0.115	0.346	0.366	0.312	0.003	0.008	0.295	-0.045	0.091
Natural green buffer 300m	-0.02	0.03	0.093	0.021	0.01	-0.04	-0.032	-0.039	-0.14	-0.069	-0.108	-0.074	-0.111	-0.354	-0.01	-0.091	-0.115	0.054	-0.188	0.204	-0.121	0.257	0.199	0.148	-0.065	0.099	-0.115	0.136	-0.173	0	0.177	0.148	0.171	0.14	0.171	0.08	-0.073	-0.051	0.054	0.127	0.274	-0.281	-0.108	-0.006	0.115	-0.114	-0.089	-0.002	0.015
Natural green buffer 1000m	-0.022	0.039	0.097	0.019	0.011	-0.058	-0.077	-0.082	-0.206	-0.053	-0.137	-0.113	-0.185	-0.457	-0.011	-0.104	-0.162	0.074	-0.255	0.276	-0.177	0.36	0.274	0.192	-0.09	0.129	-0.172	0.184	-0.26	-0.03	0.258	0.151	0.165	0.162	0.141	0.095	-0.122	-0.11	0.091	0.234	0.377	-0.358	-0.174	-0.032	0.18	-0.199	-0.13	0.022	-0.01
Total green buffer 300m	-0.011	0.005	0.1	0.005	0.054	-0.083	-0.107	-0.086	-0.302	-0.194	-0.243	-0.245	-0.267	-0.455	-0.03	-0.191	-0.083	-0.018	-0.382	0.171	-0.254	0.304	0.352	0.026	-0.045	0.032	-0.239	0.185	-0.404	0.031	0.371	0.328	0.355	0.26	0.282	-0.034	-0.219	-0.16	0.265	0.114	0.423	-0.576	-0.184	-0.214	0.053	-0.113	-0.15	0.098	0.021
Normalized difference vegetation index 300m	-0.024	0.056	0.14	0.018	0.041	-0.151	-0.136	-0.136	-0.359	-0.255	-0.333	-0.28	-0.306	-0.458	-0.03	-0.15	-0.195	0.055	-0.444	0.281	-0.297	0.456	0.379	0.154	-0.098	0.119	-0.285	0.248	-0.433	-0.032	0.41	0.272	0.31	0.197	0.212	-0.006	-0.253	-0.227	0.24	0.243	0.511	-0.616	-0.238	-0.2	0.191	-0.274	-0.17	0.139	-0.016
Normalized difference vegetation index 1000m	-0.006	0.048	0.09	0.007	0.049	-0.172	-0.218	-0.192	-0.523	-0.337	-0.443	-0.406	-0.461	-0.488	-0.04	-0.18	-0.207	0.054	-0.525	0.269	-0.359	0.49	0.413	0.104	-0.104	0.083	-0.341	0.256	-0.587	-0.068	0.514	0.249	0.272	0.217	0.162	-0.094	-0.308	-0.283	0.324	0.29	0.595	-0.758	-0.365	-0.316	0.207	-0.321	-0.24	0.186	-0.005
[truncated: 9 more columns]
