# Supplementary material for: Predicting self-perceived general health status using machine learning: an external exposome study
Source: BMC Public Health. 2023 May 31;23:1027. doi: 10.1186/s12889-023-15962-8 (PMC10230687; doi:10.1186/s12889-023-15962-8)
Supplement: Supplementary file 7 — Additional file 7: Table S7. VI rankings of RF models based on the 2012 and 2016 datasets. [file 12889_2023_15962_MOESM7_ESM.xlsx]

## Sheet: Sheet1
	Table S7: VI rankings of RF models based on the 2012 and 2016 datasets
	Results from VI ranking based on 2012 RF model (n = 199,840)				Results from VI ranking based on 2016 RF model (n = 244,557)
	Variables	VI score			Variables	VI score
	Physical activity (minutes per week)	0.0134			Control over own Life	0.0204
	General Loneliness	0.0113			Physical activity (minutes per week)	0.0160
	Making ends meet	0.0093			Meets guideline “physical activity”	0.0085
	Gainful employment	0.0090			General Loneliness	0.0085
	Emotional loneliness	0.0082			Making ends meet	0.0081
	Incapacitated	0.0081			Meets Guideline “Muscle- and bone-strengthening exercise”	0.0073
	Alcohol consumption (glasses per week)	0.0077			Gainful employment	0.0066
	Income (€)	0.0075			Incapacitated	0.0061
	Alcohol user	0.0073			Alcohol consumption (glasses per week)	0.0060
	Education level	0.0070			Income (€)	0.0055
	Age (years)	0.0068			Emotional loneliness	0.0052
	BMI (Kg/m2)	0.0050			Alcohol user	0.0048
	Social loneliness	0.0047			Age (years)	0.0040
	Employment of more than 32 hours per week	0.0042			BMI (Kg/m2)	0.0039
	Retired	0.0032			Education level	0.0035
	Number of social assistance benefits in neighborhood (n)	0.0031			Employment of more than 32 hours per week	0.0028
	Average property value (€)	0.0028			Volunteer	0.0028
	Number of financial benefits in neighborhood (n)	0.0027			Social loneliness	0.0028
	Former alcohol user	0.0025			Number of social assistance benefits in neighborhood (n)	0.0024
	OPdtt (nmol DTT/min/m3)	0.0024			Average property value (€)	0.0022
	Average income in neighborhood (x €1,000)	0.0023			Former alcohol user	0.0022
	Rental housing (%)	0.0023			Low-income households (%)	0.0022
	Low-income households (%)	0.0023			OPdtt (nmol DTT/min/m3)	0.0021
	Urbanity level	0.0023			Rental housing (%)	0.0021
	Public health services region	0.0022			Urbanity level	0.0020
	High income households (%)	0.0022			Number of financial benefits in neighborhood (n)	0.0020
	PM2.5abs (10−5/m)	0.0022			Public health services region	0.0020
	Noise road-traffic (dB)	0.0021			UHI (°C)	0.0020
	Number of households in neighborhood (n)	0.0021			High income households (%)	0.0020
	Natural green buffer 300m	0.0022			PM2.5 (µg/m3)	0.0019
	Urb buffer 300m	0.0021			Normalized difference vegetation index 1000m	0.0019
	NO2 (µg/m3)	0.0021			Green space cooling effect (°C)	0.0018
	OPesr (A.U./1000/m3)	0.0021			PM2.5abs (10−5/m)	0.0018
	Normalized difference vegetation index 300m	0.0021			Urb buffer 1000m	0.0018
	PM10 (µg/m3)	0.0020			Low-income inhabitants (%)	0.0018
	PMcoarse (µg/m3)	0.0020			Non-western immigrants (%)	0.0017
	Green space cooling effect (°C)	0.0020			OPesr (A.U./1000/m3)	0.0017
	Non-western immigrants (%)	0.0020			NO2 (µg/m3)	0.0017
	Number of unemployment benefits (n)	0.0020			Average gas use in neighborhood (m3)	0.0017
	UHI (°C)	0.0020			Noise road-traffic (dB)	0.0017
	Agrarian green buffer 1000m	0.0019			Agrarian green buffer 1000m	0.0017
	Urb buffer 1000m	0.0019			Smoking status	0.0017
	High income inhabitants (%)	0.0019			Normalized difference vegetation index 300m	0.0017
	Natural green buffer 1000m	0.0019			Address density in neighborhood (n / Km2)	0.0017
	Normalized difference vegetation index 1000m	0.0019			Population density in neighborhood (n / Km2)	0.0017
	Population density in neighborhood (n / Km2)	0.0019			PM10 (µg/m3)	0.0017
	Civil status	0.0018			Civil status	0.0016
	Low-income inhabitants (%)	0.0018			PMcoarse (µg/m3)	0.0016
	Address density in neighborhood (n / Km2)	0.0018			High income inhabitants (%)	0.0016
	Average electricity-use in neighborhood (KwH)	0.0015			Number of households in neighborhood (n)	0.0016
	Average gas use in neighborhood (m3)	0.0015			Urb buffer 300m	0.0016
	Western immigrants (%)	0.0014			Natural green buffer 300m	0.0016
	Number of deaths in neighborhood (n)	0.0014			Average electricity-use in neighborhood (KwH)	0.0016
	Gender	0.0014			Average income in neighborhood (x €1,000)	0.0016
	Noise rail-traffic (dB)	0.0014			Number of unemployment benefits (n)	0.0016
	Smoking status	0.0014			Retired	0.0015
	Inhabitants older than 64 in neighborhood (%)	0.0014			Western immigrants (%)	0.0015
	Number of births in neighborhood (n)	0.0013			Indicator mobility-friendliness (KBO)	0.0015
	Inhabitants between 15 and 64 in neighborhood (%)	0.0013			Natural green buffer 1000m	0.0015
	Agrarian green buffer 300m	0.0013			Household composition	0.0013
	Average distance to GP (Km)	0.0012			Number of burglaries in neighborhood (n)	0.0012
	Average household size (n)	0.0011			Number of deaths in neighborhood (n)	0.0012
	Average distance to daycare (Km)	0.0011			Inhabitants between 15 and 64 in neighborhood (%)	0.0012
	Average distance to school (Km)	0.0011			Inhabitants older than 64 in neighborhood (%)	0.0012
	Noise air-traffic (dB)	0.0011			Average number of cars per household (n)	0.0012
	Stay-at-home parent	0.0011			Number of violence and sexual crimes in neighborhood (n)	0.0012
	Household composition	0.0010			Noise rail-traffic (dB)	0.0011
	Ethnicity	0.0010			Number of births in neighborhood (n)	0.0011
	Average number of cars per household (n)	0.0010			Vandalism in neighborhood (n)	0.0011
	Water surface area in neighborhood (Ha)	0.0009			Average household size (n)	0.0011
	Average distance to large school (Km)	0.0009			Gender	0.0011
	Total green buffer 300m	0.0009			Average distance to GP (Km)	0.0010
	Red list biodiversity score	0.0009			Average distance to daycare (Km)	0.0010
	Biodiversity Score	0.0009			Agrarian green buffer 300m	0.0009
	Employment between 20 and 32 hours	0.0007			Average distance to large school (Km)	0.0009
	Student	0.0002			Noise air-traffic (dB)	0.0009
	Unemployed	0.0001			Biodiversity Score	0.0008
	Heavy drinker	0.0001			Average distance to school (Km)	0.0008
	Employment between 12 and 20 hours	0.0000			Total green buffer 300m	0.0008
	Employment of less than 12 hours	0.0000			Water surface area in neighborhood (Ha)	0.0007
	Language survey	0.0000			Red list biodiversity score	0.0006
					Ethnicity	0.0006
					Stay-at-home parent	0.0005
					Employment between 20 and 32 hours	0.0004
					Meets guideline “balance exercises”	0.0002
					Unemployed	0.0001
					Heavy drinker	0.0001
					Employment between 12 and 20 hours	0.0000
					Language survey	0.0000
					Student	0.0000
					Employment of less than 12 hours	0.0000

## Sheet: Sheet3
			feature	importance
		Control over own Life	Regie_over_leven	0.0204803
		Physical activity (minutes per week)	Minuten_beweging_per_week	0.0160726
		Meets guideline “physical activity”	Richtlijn_beweging	0.00854945
		General Loneliness	Eenzaamheid_scale	0.00854128
		Making ends meet	Moeite_met_rondkomen	0.00819374
		Meets Guideline “Muscle- and bone-strengthening exercise”	Richtlijn_botspieroefeningen	0.00738827
		Gainful employment	Betaalde_werkkring	0.00661141
		Incapacitated	Arbeidsongeschikt	0.0061453
		Alcohol consumption (glasses per week)	Glazen_alcohol_per_week	0.0060022
		Income (€)	Inkomen	0.00555653
		Emotional loneliness	Eenzaamheid_emo	0.00525397
		Alcohol user	Alcoholgebruiker	0.00480012
		Age (years)	Leeftijd	0.00401918
		BMI (Kg/m2)	BMI	0.00392923
		Education level	Opleiding_niveau	0.00353672
		Employment of more than 32 hours per week	Meer_dan_32_uur_werk	0.00286208
		Volunteer	Vrijwilligerswerk	0.00285391
		Social loneliness	Eenzaamheid_soc	0.00284982
		Number of social assistance benefits in neighborhood (n)	Aantal_bijstand_uitkeringen_per_1000_inwoners_buurt	0.00242868
		Average property value (€)	Woningwaarde	0.00229784
		Former alcohol user	Ex_alcoholgebruiker	0.0022774
		Low-income households (%)	Percentage_huishoudens_laag_inkomen	0.00226514
		OPdtt (nmol DTT/min/m3)	OPdtt_nmol_min_m3	0.0021711
		Rental housing (%)	Percentage_huurwoningen	0.00214656
		Urbanity level	Adressendichtheid_categorien	0.00204435
		Number of financial benefits in neighborhood (n)	Aantal_WWB_uitkeringen_per_1000_inwoners_buurt	0.00203208
		Public health services region	GGD_Regio	0.0020239
		UHI (°C)	Urban_heat_island_effect	0.00201573
		High income households (%)	Percentage_huishoudens_hoog_inkomen	0.00200755
		PM2.5 (µg/m3)	pm25_16r	0.0019871
		Normalized difference vegetation index 1000m	Ndvi_1000m	0.00192169
		Green space cooling effect (°C)	Green_space_cooling_effect	0.00186444
		PMcoarse (µg/m3)	PMabsorbance_10_5_m	0.00182765
		Urb buffer 1000m	Urb_1000m	0.00181947
		Low-income inhabitants (%)	Percentage_inwoners_laag_inkomen	0.0018072
		Non-western immigrants (%)	Percentage_niet_westerse_allochtonen	0.00179085
		OPesr (A.U./1000/m3)	OPesr_AU_1000_m3	0.00178676
		NO2 (µg/m3)	No2_ug_m3	0.00175405
		Average gas use in neighborhood (m3)	Gem_Gasverbruik	0.00174587
		Noise road-traffic (dB)	Geluid_wegverkeer	0.00174178
		Agrarian green buffer 1000m	Agr_1000m	0.00173769
		Smoking status	Rook_status	0.00172543
		Normalized difference vegetation index 300m	Ndvi_300m	0.00171725
		Address density in neighborhood (n / Km2)	Adressendichtheid_absoluut	0.00171316
		Population density in neighborhood (n / Km2)	Bevolkingsdichtheid_absoluut	0.00170907
		PM10 (µg/m3)	pm10	0.0017009
		Civil status	Burgerlijke_staat	0.00168863
		PMcoarse (µg/m3)	PMcoarse_ug_m3	0.00168454
		High income inhabitants (%)	Percentage_inwoners_hoog_inkomen	0.00168045
		Number of households in neighborhood (n)	Aantal_huishoudens	0.00167227
		Urb buffer 300m	Urb_300m	0.00167227
		Natural green buffer 300m	Gre_300m	0.00167227
		Average electricity-use in neighborhood (KwH)	Gem_Stroomverbruik	0.00164774
		Average income in neighborhood (x €1,000)	Gem_inkomen_per_inwoner	0.00161503
		Number of unemployment benefits (n)	Aantal_WW_uitkeringen_per_1000_inwoners_buurt	0.00161503
		Retired	Gepensioneerd	0.00157006
		Western immigrants (%)	Percentage_westerse_allochtonen	0.00157006
		Indicator mobility-friendliness (KBO)	Kernindicator_beweegvriendelijke_omgeving	0.00155779
		Natural green buffer 1000m	Nat_1000m	0.00152508
		Household composition	Gezin_samenstelling	0.00137789
		Number of burglaries in neighborhood (n)	Gem_aantal_woningdiefstallen_buurt	0.00127567
		Number of deaths in neighborhood (n)	Sterftes_per_1000_inwoners_buurt	0.00125523
		Inhabitants between 15 and 64 in neighborhood (%)	Percentage_inwoners_15_64	0.00125523
		Inhabitants older than 64 in neighborhood (%)	Percentage_inwoners_ouder_dan_64	0.00125114
		Average number of cars per household (n)	Gem_aantal_personenautos_per_huishouden_buurt	0.00124705
		Number of violence and sexual crimes in neighborhood (n)	Geweld_Seksuele_misdrijven_per_1000_inwoners_buurt	0.00124296
		Noise rail-traffic (dB)	Geluid_railverkeer	0.00118981
		Number of births in neighborhood (n)	Geboortes_per_1000_inwoners_buurt	0.00114483
		Vandalism in neighborhood (n)	Vernielingen_per_1000_inwoners_buurt	0.00114483
		Average household size (n)	Gem_grootte_huishouden	0.00112848
		Gender	Geslacht	0.00110804
		Average distance to GP (Km)	Afstand_huisartsenpost	0.00107124
		Average distance to daycare (Km)	Afstand_kinderdagverblijf	0.00100582
		Agrarian green buffer 300m	Agr_300m	0.000997641
		Average distance to large school (Km)	Afstand_grote_school	0.000973109
		Noise air-traffic (dB)	Geluid_luchtverkeer	0.000956754
		Biodiversity Score	Biodiversiteit_NL	0.000825916
		Average distance to school (Km)	Afstand_school	0.000817738
		Natural green buffer 300m	Nat_300m	0.000809561
		Water surface area in neighborhood (Ha)	Wateroppervlakte	0.000793206
		Red list biodiversity score	Biodiversiteit_NL_RL	0.000678723
		Ethnicity	Etniciteit	0.000654191
		Stay-at-home parent	Fultime_huisvrouw_man	0.000502909
		Employment between 20 and 32 hours	Werkt_20_tot_32_uur	0.00043749
		Meets guideline “balance exercises”	Richtlijn_balansoefeningen	0.000200346
		Unemployed	Werkloos	0.00015537
		Heavy drinker		0.000143104
		Employment between 12 and 20 hours	Werkt_12_tot_20_uur	8.58625e-05
		Language survey	Taal_vragenlijst_gmon	5.72417e-05
		Student	Student	5.3153e-05
		Employment of less than 12 hours	Werkt_minder_dan_12_uur	4.90643e-05
